# Supplementary material for: Positive and Purifying Selection Influence the Evolution of Doublesex in the Anastrepha fraterculus Species Group
Source: PLoS One. 2012 Mar 13;7(3):e33446. doi: 10.1371/journal.pone.0033446 (PMC3302808; doi:10.1371/journal.pone.0033446)
Supplement: Table S2 — Haplotypes and GenBank accession numbers. (XLS) [file pone.0033446.s005.xls]

## Sheet: Plan1
Table S2. Haplotypes and GenBank accession number.
		A. fraterculus			A. obliqua			A. sororcula
		Haplotype	GenBank accession number		Haplotype	GenBank accession number		Haplotype	GenBank accession number
		1-F-11	JN699837		1-O-9	JN699858		1-S-5	JN699898
		1-F-25	JN699840		2-O-2	JN699859		8-S-5	JN699897
		9-F-1	JN699828		3-O-2	JN699860		25-S-23	JN699909
		10-F-6	JN699829		4-O-3	JN699861		30-S-11	JN699899
		11-F-6	JN699830		5-O-3	JN699862		31-S-11	JN699900
		12-F-7	JN699831		6-O-4	JN699863		53-S-20	JN699901
		13-F-7	JN699832		7-O-4	JN699864		54-S-20	JN699902
		14-F-7	JN699833		16-O-8	JN699865		55-S-21	JN699903
		15-F-7	JN699834		17-O-8	JN699866		56-S-21	JN699904
		24-F-9	JN699835		18-O-8	JN699867		57-S-21	JN699905
		29-F-11	JN699836		19-O-8	JN699868		58-S-21	JN699906
		40-F-14	JN699838		20-O-8	JN699869		59-S-22	JN699907
		63-F-23	JN699839		21-O-8	JN699870		60-S-22	JN699908
		65-F-25	JN699841		22-O-8	JN699871		61-S-23	JN699910
		66-F-26	JN699842		23-O-9	JN699872		62-S-23	JN699911
		65-F-26	JN699843		25-O-2	JN699888		64-S-24	JN699912
		67-F-27	JN699844		26-O-2	JN699873
		68-F-27	JN699845		27-O-10	JN699874
		69-F-28	JN699846		28-O-10	JN699875
		70-F-29	JN699847		32-O-12	JN699876
		71-F-29	JN699848		33-O-12	JN699877
		72-F-29	JN699849		34-O-12	JN699878
		73-F-30	JN699850		35-O-12	JN699879
		74-F-30	JN699851		36-O-13	JN699880
		75-F-30	JN699852		37-O-13	JN699881
		76-F-30	JN699853		38-O-14	JN699882
		77-F-5	JN699854		39-O-15	JN699883
		78-F-5	JN699855		41-O-4	JN699884
		79-F-31	JN699856		42-O-4	JN699885
		80-F-32	JN699857		43-O-15	JN699886
					44-O-15	JN699887
					45-O-2	JN699889
					46-O-16	JN699890
					47-O-16	JN699891
					48-O-17	JN699892
					49-O-17	JN699893
					50-O-18	JN699894
					51-O-19	JN699895
					52-O-20	JN699896
