# Supplementary material for: Positive and Purifying Selection Influence the Evolution of Doublesex in the Anastrepha fraterculus Species Group
Source: PLoS One. 2012 Mar 13;7(3):e33446. doi: 10.1371/journal.pone.0033446 (PMC3302808; doi:10.1371/journal.pone.0033446)
Supplement: Table S3 — Amino acid physicochemical properties used in MMO1 – TreeSAAP analysis and goodness-of-fit statistic to detect deviation from neutral expectation. * p<0.05, ** p<0.01, *** p<0.001. NS - Not significant. (XLS) [file pone.0033446.s006.xls]

## Sheet: Plan1
		Goodness-of-fit (neutral expectation)
	Property	female	male
1	Alpha-helix indices (GEIM800101)	NS	NS
2	Alpha-helix indices for alpha/beta-proteins (GEIM800104)	12.049**	NS
3	Alpha-helix indices for alpha-proteins (GEIM800102)	NS	NS
4	Alpha-helix indices for beta-proteins (GEIM800103)	NS	NS
5	Alpha-helix propensity derived from designed sequences (KOEP990101)	NS	7.004*
6	Average flexibility indices (BHAR880101)	NS	NS
7	Average relative probability of beta-sheet (KANM800102)	11.879**	13.771**
8	Average relative probability of helix (KANM800101)	NS	NS
9	Average relative probability of inner beta-sheet (KANM800104)	NS	NS
10	Average relative probability of inner helix (KANM800103)	NS	NS
11	Average surrounding hydrophobicity (MANP780101)	14.144***	14.398***
12	Beta-sheet propensity derived from designed sequences (KOEP990102)	26.713***	27.322***
13	Beta-strand indices (GEIM800105)	NS	NS
14	Beta-strand indices for alpha/beta-proteins (GEIM800107)	7.874*	NS
15	Beta-strand indices for beta-proteins (GEIM800106)	27.528***	31.892***
16	Frequency of occurrence in beta-bends (LEWP710101)	NS	NS
17	Helix-coil equilibrium constant (FINA770101)	NS	NS
18	Hydrophilicity value (HOPT810101)	93.536***	102.508***
19	Hydrophobic parameter (LEVM760101)	92.808***	101.530***
20	Hydrophobicity (JOND750101)	14.690***	23.206***
21	Hydrophobicity (PRAM900101)	40.302***	50.670***
22	Hydrophobicity factor (GOLD730101)	17.573***	25.074***
23	Hydrophobicity index (ARGP820101)	14.690***	23.206***
24	Isoelectric point (ZIMJ680104)	89.787***	98.935***
25	Mean polarity (RADA880108)	31.574***	39.331***
26	Negative charge (FAUJ880112)	39.901***	38.595***
27	Net charge (KLEP840101)	86.841***	96.412***
28	Normalized frequency of alpha-helix (BURA740101)	6.760*	8.490*
29	Normalized frequency of alpha-helix from LG (PALJ810101)	NS	NS
30	Normalized frequency of alpha-helix in alpha/beta class (PALJ810109)	NS	NS
31	Normalized frequency of alpha-helix, with weights (LEVM780101)	NS	NS
32	Normalized frequency of beta-sheet from LG (PALJ810103)	NS	NS
33	Normalized frequency of beta-sheet in alpha/beta class (PALJ810112)	NS	NS
34	Normalized frequency of beta-sheet, with weights (LEVM780102)	NS	7.310*
35	Normalized frequency of extended structure (BURA740102)	NS	NS
36	Normalized frequency of reverse turn, with weights (LEVM780103)	7.933*	13.843***
37	Normalized frequency of turn from LG (PALJ810105)	NS	9.347**
38	Normalized frequency of turn in alpha/beta class (PALJ810116)	7.84*	10.824**
39	Normalized relative frequency of alpha-helix (ISOY800101)	NS	NS
40	Normalized relative frequency of bend (ISOY800103)	8.055*	17.201***
41	Normalized relative frequency of bend R (ISOY800104)	NS	NS
42	Normalized relative frequency of bend S (ISOY800105)	NS	NS
43	Normalized relative frequency of coil (ISOY800108)	NS	NS
44	Normalized relative frequency of double bend (ISOY800107)	30.651***	29.789***
45	Normalized relative frequency of extended structure (ISOY800102)	8.881*	7.508*
46	Normalized relative frequency of helix end (ISOY800106)	NS	6.711*
47	Optimized beta-structure-coil equilibrium constant (OOBM850101)	15.631***	19.729***
48	pK (-COOH) (JOND750102)	29.895***	35.418***
49	Polarity (GRAR740102)	45.076***	55.985***
50	Polarity (ZIMJ680103)	45.213***	52.857***
51	Positive charge (FAUJ880111)	20.636***	29.904***
