# Supplementary material for: Positive and Purifying Selection Influence the Evolution of Doublesex in the Anastrepha fraterculus Species Group
Source: PLoS One. 2012 Mar 13;7(3):e33446. doi: 10.1371/journal.pone.0033446 (PMC3302808; doi:10.1371/journal.pone.0033446)
Supplement: Table S5 — Count of haplotypes derived from synonymous and nonsynonymous mutations and ranks for the Mann-Whitney U test. The counts of derived haplotypes were obtained from the haplotype network estimated for the common region without DM/OD1 domain. Synonymous median = 13; Nonsynonymous median = 22. Zc corrected for continuity = 1.933; p = 0.052. (XLS) [file pone.0033446.s008.xls]

## Sheet: Plan1
	Mutation	Synonymous/Nonsynonymous	Number of derived haplotypes	Ranking (corrected for ties)
	9	Syn	3	3.5
	10	Syn	3	3.5
	11	NSyn	3	3.5
	12	Syn	3	3.5
	13	Syn	3	3.5
	14	Syn	3	3.5
	15	Syn	4	8.5
	16	Syn	4	8.5
	17	NSyn	4	8.5
	18	Syn	4	8.5
	19	NSyn	5	11.5
	20	Syn	5	11.5
	21	NSyn	6	14.5
	22	Syn	6	14.5
	23	Syn	6	14.5
	24	Syn	6	14.5
	25	NSyn	7	17
	26	Syn	9	18
	27	Syn	11	19
	28	Syn	13	20
	29	NSyn	15	21
	30	NSyn	16	22
	31	NSyn	21	23.5
	32	NSyn	21	23.5
	33	NSyn	22	25.5
	34	Syn	22	25.5
	35	NSyn	23	27
	36	NSyn	24	28
	37	Syn	27	29
	39	Syn	32	30
	40	NSyn	39	31
